# Supplementary material for: Polylactic Acid/Polyaniline Nanofibers Subjected to Pre- and Post-Electrospinning Plasma Treatments for Refined Scaffold-Based Nerve Tissue Engineering Applications
Source: Polymers (Basel). 2022 Dec 24;15(1):72. doi: 10.3390/polym15010072 (PMC9824446; doi:10.3390/polym15010072)
Supplement: Supplementary file 1 [file polymers-15-00072-s001.zip]

Archive with 1 entries (1 files):
- polymers-2068063-SI.pdf
